# Supplementary material for: Male Wistar Rats Chronically Fed with a High-Fat Diet Develop Inflammatory and Ionic Transport Angiotensin-(3–4)-Sensitive Myocardial Lesions but Preserve Echocardiographic Parameters
Source: Int J Mol Sci. 2024 Nov 20;25(22):12474. doi: 10.3390/ijms252212474 (PMC11594684; doi:10.3390/ijms252212474)
Supplement: Supplementary file 1 [file ijms-25-12474-s001.zip]

Archive with 1 entries (1 files):
- ijms-3129062-supplementary.pdf
